# Supplementary material for: Effectiveness of Combinational Treatments for Alzheimer’s Disease with Human Neural Stem Cells and Microglial Cells Over-Expressing Functional Genes
Source: Int J Mol Sci. 2023 May 31;24(11):9561. doi: 10.3390/ijms24119561 (PMC10253978; doi:10.3390/ijms24119561)
Supplement: Supplementary file 1 [file ijms-24-09561-s001.zip]

Archive with 1 entries (1 files):
- ijms-2360021-supplementary.pdf
